# Supplementary material for: Menage a Quoi? Optimal Number of Peer Reviewers
Source: PLoS One. 2015 Apr 1;10(4):e0120838. doi: 10.1371/journal.pone.0120838 (PMC4382286; doi:10.1371/journal.pone.0120838)
Supplement: S1 Data — Anonymised data from Canadian Institutes of Health Research spring 2013 post-doctoral Fellowships competition for biomedical applicants. (CSV) [file pone.0120838.s001.csv]

APPL_NUMBER	1	2	3	4	5	6	7	8	9
1	3.67	3.84	3.85	3.89	3.9	3.98	3.98	3.98	4.21
2	3.01	3.52	3.66	3.88	3.88	3.89	3.97	4.15	4.31
3	3.37	3.42	3.49	3.5	3.65	3.83	3.84	3.85	3.9
4	3.53	3.79	3.84	4	4.22	4.25	4.26	4.45	4.56
5	3.72	3.83	4.1	4.11	4.13	4.18	4.2	4.25	4.59
6	3.63	3.98	3.99	4.05	4.09	4.17	4.18	4.21	4.31
7	3.21	3.94	3.95	4.03	4.06	4.13	4.2	4.32	4.45
8	3.95	3.95	4	4.1	4.22	4.31	4.45	4.52	4.56
9	3.99	4.2	4.34	4.35	4.38	4.4	4.41	4.43	4.81
10	3.62	4.1	4.24	4.4	4.54	4.54	4.61	4.7	4.8
11	3.9	3.98	4.07	4.19	4.23	4.26	4.38	4.51	4.53
12	3.8	3.84	3.94	3.96	4.03	4.35	4.42	4.48	4.51
13	3.85	3.92	3.94	3.99	4.12	4.31	4.33	4.48	4.56
14	3.95	3.97	3.97	3.98	3.98	4.01	4.11	4.28	4.4
15	2.97	3.98	4.07	4.09	4.11	4.19	4.25	4.26	4.35
16	3.87	4	4.14	4.19	4.2	4.24	4.25	4.39	4.39
17	3.45	3.62	3.65	3.78	3.81	3.82	3.94	4.14	4.16
18	3.74	3.8	3.82	3.85	3.93	4.15	4.16	4.28	4.31
19	4.1	4.17	4.2	4.2	4.21	4.25	4.27	4.32	4.51
20	3.48	3.95	3.96	3.97	3.98	4.01	4.14	4.23	4.52
21	3.51	3.64	3.7	3.74	4.04	4.1	4.15	4.16	4.23
22	3.53	3.84	4.07	4.07	4.11	4.12	4.17	4.18	4.48
23	3.96	4.04	4.12	4.15	4.18	4.24	4.33	4.42	4.43
24	3.94	3.96	4.02	4.03	4.08	4.08	4.18	4.31	4.32
25	3.65	3.66	3.82	3.87	3.96	4.02	4.04	4.08	4.22
26	3.59	3.68	3.77	3.79	3.94	4.05	4.12	4.18	4.29
27	3.66	4.06	4.08	4.12	4.18	4.23	4.24	4.35	4.46
28	2.77	3.24	3.65	3.71	3.72	3.77	3.97	3.99	4.02
29	3.22	4.21	4.33	4.34	4.34	4.42	4.44	4.54	4.58
30	3.87	3.87	3.88	4.16	4.25	4.27	4.31	4.31	4.44
31	3.5	3.87	3.9	3.99	4.04	4.19	4.19	4.27	4.33
32	3.79	3.92	3.94	3.95	4.06	4.2	4.41	4.43	4.72
33	3.78	3.82	3.89	3.91	3.92	3.97	4.04	4.09	4.22
34	4	4.01	4.06	4.21	4.22	4.33	4.36	4.53	4.55
35	3.92	4.01	4.11	4.19	4.33	4.34	4.36	4.37	4.38
36	3.26	3.44	3.92	3.99	4.12	4.16	4.22	4.23	4.47
37	3.6	3.73	3.87	3.97	3.99	4.02	4.24	4.27	4.31
38	3.81	3.82	3.83	3.97	3.98	4.13	4.16	4.29	4.29
39	3.9	4.08	4.22	4.3	4.33	4.45	4.46	4.53	4.59
40	3.88	3.92	4.02	4.12	4.18	4.32	4.34	4.38	4.44
41	3.99	3.99	4.19	4.26	4.26	4.32	4.39	4.48	4.5
42	3.94	4.08	4.08	4.14	4.14	4.26	4.29	4.32	4.35
43	3.75	3.97	4.1	4.13	4.13	4.18	4.22	4.25	4.63
44	3.63	3.68	3.68	3.93	3.96	4.05	4.08	4.16	4.29
45	4.36	4.37	4.45	4.5	4.52	4.55	4.58	4.64	4.65
46	3.28	3.48	3.75	3.8	3.82	3.84	3.9	3.98	4.04
47	3.91	4.12	4.14	4.14	4.16	4.19	4.21	4.22	4.3
48	3.7	4.01	4.25	4.26	4.28	4.45	4.47	4.48	4.57
49	4.03	4.16	4.35	4.37	4.41	4.46	4.48	4.49	4.55
50	3.75	3.83	3.88	3.92	4.01	4.07	4.19	4.3	4.39
51	3.68	3.77	3.81	3.85	3.89	3.99	4	4.02	4.04
52	3.78	3.86	4.06	4.1	4.39	4.44	4.58	4.63	4.65
53	3.89	3.96	3.99	4.01	4.01	4.11	4.18	4.31	4.42
54	3.65	3.74	3.96	4.12	4.15	4.18	4.23	4.29	4.3
55	3.86	3.95	4.03	4.06	4.11	4.11	4.11	4.14	4.3
56	3.77	3.88	4.09	4.2	4.25	4.26	4.32	4.32	4.49
57	3.94	4.06	4.08	4.12	4.13	4.16	4.2	4.33	4.39
58	3.47	3.48	3.53	3.55	3.83	3.85	4.05	4.16	4.2
59	3.31	3.32	3.53	3.85	3.92	3.94	3.98	4.02	4.04
60	3.29	3.77	3.93	4.04	4.09	4.19	4.4	4.43	4.46
61	3.81	3.85	3.92	3.97	3.99	4.11	4.16	4.18	4.18
62	3.98	4.02	4.14	4.15	4.19	4.22	4.35	4.48	4.49
63	3.9	4.2	4.2	4.22	4.33	4.4	4.45	4.47	4.67
64	3.76	3.91	3.91	3.92	3.97	3.98	4.01	4.08	4.43
65	3.4	3.79	3.83	3.89	4.02	4.04	4.18	4.3	4.39
66	3.83	3.9	3.96	3.96	4.05	4.16	4.2	4.3	4.35
67	3.14	3.67	3.75	3.96	4	4.03	4.34	4.45	4.47
68	3.18	3.44	3.5	3.57	3.58	3.63	3.64	3.75	4.06
69	3.5	3.92	3.98	4.04	4.14	4.18	4.18	4.19	4.51
70	3.71	3.89	4.02	4.07	4.12	4.22	4.28	4.35	4.35
71	3.62	3.97	4.08	4.1	4.1	4.23	4.24	4.24	4.49
72	4	4.2	4.2	4.29	4.33	4.4	4.43	4.46	4.58
73	3.7	3.78	3.79	3.84	3.99	4.02	4.07	4.17	4.25
74	2.76	3.55	3.63	3.65	3.9	4	4.03	4.24	4.28
75	4.01	4.12	4.29	4.33	4.35	4.41	4.49	4.49	4.57
76	3.77	3.93	4	4.01	4.01	4.02	4.02	4.16	4.42
77	3.44	3.52	3.82	3.88	4.05	4.07	4.09	4.26	4.34
78	4.16	4.19	4.19	4.22	4.23	4.3	4.33	4.42	4.48
79	3.99	4.24	4.27	4.32	4.33	4.43	4.52	4.53	4.55
80	3.39	3.43	3.69	3.8	4.1	4.1	4.16	4.28	4.31
81	3.94	3.99	4.27	4.28	4.38	4.39	4.4	4.41	4.45
82	3.8	4.11	4.2	4.23	4.25	4.37	4.41	4.48	4.66
83	2.93	3.39	3.39	3.43	3.77	3.87	3.89	3.92	4.13
84	3.47	3.53	3.61	3.79	3.92	3.94	4.06	4.07	4.51
85	4.06	4.22	4.25	4.31	4.32	4.34	4.35	4.39	4.4
86	3.58	3.89	3.96	3.97	4.01	4.04	4.22	4.39	4.54
87	3.36	3.78	3.89	3.97	4.02	4.05	4.05	4.13	4.2
88	3.28	3.29	3.75	3.86	3.92	4.09	4.11	4.29	4.37
89	3.29	3.6	3.72	3.8	3.86	4.21	4.24	4.24	4.25
90	3.76	3.79	3.86	4.08	4.19	4.28	4.29	4.41	4.47
91	3.45	3.52	3.96	4.17	4.2	4.26	4.3	4.34	4.53
92	3.98	4.22	4.32	4.41	4.49	4.63	4.64	4.68	4.78
93	3.89	3.94	4.04	4.08	4.18	4.3	4.32	4.32	4.51
94	2.73	3.81	3.88	3.98	3.99	4	4.08	4.13	4.39
95	3.77	3.82	3.87	3.96	4.08	4.17	4.18	4.26	4.66
96	3.97	4.12	4.13	4.17	4.22	4.24	4.45	4.46	4.63
97	3.33	4.02	4.11	4.12	4.12	4.15	4.24	4.44	4.51
98	3.24	3.26	3.26	3.56	3.73	3.77	3.99	4.12	4.22
99	3.39	3.61	3.7	3.87	4.11	4.14	4.15	4.21	4.43
100	4.23	4.32	4.41	4.47	4.51	4.52	4.54	4.54	4.55
