# Supplementary material for: Menage a Quoi? Optimal Number of Peer Reviewers
Source: PLoS One. 2015 Apr 1;10(4):e0120838. doi: 10.1371/journal.pone.0120838 (PMC4382286; doi:10.1371/journal.pone.0120838)
Supplement: S1 File — Some annotations and cropping in final images (e.g., Fig. 2 category boundaries and category labels, Fig. 3 arrows) done with graphic image editing software. (R) [file pone.0120838.s002.r]

########################################################################
##### R Code for PLoS One article: Snell RR. Optimal Number of Peer Reviewers. 2015. 
#####   DOI: 10.1371/journal.pone.0120838
##### NB: script and graphics worked January 2015, using RStudio, Windows8.1, 64-bit OS, 16GB RAM.  
#####   No other assurances.  If not all plots render during a single run, an option 
#####   may be to run initial code to line 175, then run code for plots individually. 
#####   Save outputs, close plot objects, then run the next, etc.
##### Changes to R, RStudio, program packages from CRAN, or use in other platforms, etc., 
##### may require code revisions. 
#####
##### If testing code, one option is drop iterations (e.g., 10000 to 10), line 47.
######################################################################## 

install.packages("plot3D")  
install.packages("ggplot2")
install.packages("matrixStats")
install.packages("pspline")
install.packages("irr")   
install.packages("grid")

library(plot3D)         
library(ggplot2)     
library(matrixStats) 
library(pspline)     
library(irr)         
library(grid)

setwd("D:/rrs/R/N_testscript")  #set to directory to retrieve csv file & store outputs
getwd()   #verify 

##START read data and sort 
#
#
tmp <- rep(0,100)
tmp0 <- matrix(0, 100, 9) 
sort2 <- sort1 <- tmp1 <- tmp0

temp.csv <- read.csv("S1_dataset.csv", sep=",", row.names=1) 
for (i in 1:9){
  tmp0[,i] <- temp.csv[,i]
}

Nrow <- nrow(tmp0)

#set.seed(54387) 

n <- 10000   

for(h in 1:n){
  sort1 <- matrix(sample(1:9,9*Nrow,replace=TRUE),nrow=Nrow) #load resampling key for data, new each iteration

  for(i in 1:Nrow){
    for(j in 1:9) {
      sort2[i,j] <- tmp0[i,sort1[i,j]]
    }
  }

tmp <- tmp + rowMeans(sort2[,1:9])

cat(h, "\r") #print h to console, progress tracking
flush.console()

}

tmp <- tmp/n
tmp0 <- cbind(tmp0, tmp) #bind on sort key column
tmp0 <- tmp0[order(tmp0[,10],decreasing=TRUE),] #sort rows by column 10
tmp1 <- tmp0[,-10] #drop sort key column from rows, sorted top down using bootstrapped average
#
#
##END read data and sort 


Nrow <- nrow(tmp1)

kkvaluestmp <- matrix(0,5,20) #tmp holder
kpvaluestmp <- matrix(0,5,20) #tmp holder

a10000 <- matrix(0,100,10000) #not used in current script

k10000 <- array(0,dim=c(10000,40,5)) #kappa value and kappa alpha levels, tracking by scenario
success <- array(0,dim=c(100,22,5)) #binary success tracking; [1,22,1]<-track h iterations

tmp2 <- matrix(1:(21*Nrow),nrow=Nrow,byrow=TRUE)
tmp5 <- tmp4 <- tmp3 <- tmp2     
tmp6 <- array(0,dim=c(100,21,5)) #temp binary results, single iteration'

c <- c(5,15,25,35,50)  #success rate scenario % cutoffs 


##############START BOOTSTRAPPING ->  & 1:5 scenarios (s)  & 1:10000 bootstrap samples (h)
#
#
ptm1 <- proc.time() #time the outer loop

for (h in 1:n){     
  success[1,22,1] <- success[1,22,1]+1 #h counter (code testing)  
    

  #set.seed(54321) #fix outcome, test code
  tmp2 <- matrix(sample(1:9,21*Nrow,replace=TRUE),nrow=Nrow) #load resampling key for data, new each iteration

     
  #tmp3   #load data sampled with replacement using tmp2 key
  for(i in 1:Nrow){
    for(j in 1:21) {
      tmp3[i,j] <- tmp1[i,tmp2[i,j]]
    }
  }    
    
  
  #tmp4   #load averages within rows with increased N(reviewers) (high score = good)
  #  http://r.789695.n4.nabble.com/Running-cumulative-sums-in-matrices-td1839703.html3
  for (i in 1:Nrow){
    tmp4[i,] <- cumsum(tmp3[i,])/1:21 #cumulative totals divided by 1:N(reviewers) = running averages, N 1-21
  }
     
  a10000[,h] <- tmp4[,21]  #for each iteration, load in bootstrap estimates of mean x100, using N(reviewers)=21 
    
  #tmp5   #load rank order within columns (rank of 1 = best, 100 = worst)(use rank(x.. or rank(-x.. to reverse)
  #http://stackoverflow.com/questions/17888940/rank-all-columns-in-matrix-and-then-reorder-a-different-matrix-using-rank
  tmp5 <- apply(tmp4,2,function(x){rank(-x,ties.method="min")})
   
    
  #for MFE data, tmp5 == tmp5b (next 5 lines), which would be needed if N <> 100
  #  #tmp5b
  #  tmp5b <- 100*(apply(tmp5,2,function(x){
  #    rank(x,ties.method="average")
  #  })/Nrow)   #load percent rank within columns (change to -x to reverse)
    
    
  #tmp6    #load binary matrix, success or not, 5 success scenarios
  for (i in 1:Nrow){
    for (j in 1:21){
      for (s in 1:5){
        if (tmp5[i,j]<=c[s] )
          tmp6[i,j,s] <- 1
      else 
        tmp6[i,j,s] <- 0
      }
    }
  }     
    
  
  #success   #cumulative running totals of success, 5 success scenarios
  for (s in 1:5){
    success[1:100,1:21,s]<-success[1:100,1:21,s] + tmp6[1:100,1:21,s]  
  }  

  
  #kappa values and p.values, 5 success scenarios
  for(s in 1:5){
    for(i in 1:20){
      for(j in (i+1):21){
        kkvaluestmp[s,i] <- kappa2(cbind(tmp6[,i,s],tmp6[,j,s]))$value  #extract sequential kappa values
        kpvaluestmp[s,i] <- kappa2(cbind(tmp6[,i,s],tmp6[,j,s]))$p.value  #extract sequential kappa values
        k10000[h,1:20,s] <- kkvaluestmp[s,]  #store k values
        k10000[h,21:40,s] <- kpvaluestmp[s,]  #store p values
      }
    }
  }  

  cat(h, "\r") #print h to console, progress tracking
  flush.console()
  
}   #end h loop


ptm2<-proc.time()-ptm1   #run time
ptm2

Sys.time()
#
#
#############################################################BOOTSTRAPPING END


######### START FIGURE 1 - single iteration result
#
#
abseq <- seq(0,1,length.out=21)   #23)[2:22]

layout(matrix(c(1,2,3,4,5,6),3,2, byrow=TRUE))
par(mar=c(2,3,0.3,0))   
image(t(tmp6[100:1,1:21,1]), col=c("white","grey"), xaxt='n', yaxt='n')
text(.4, .2, "5% Success Scenario", cex=2)
title(ylab="Rank (estimated)", cex.lab=1.7, line=1)
box("plot", col="black")
arrows(-.04,0,-.04,1,.15,15,code=1,xpd=TRUE) #Vertical
for (i in 1:21){
  abline(v=abseq[i],col=1,lty=3)
}

par(mar=c(2,3,0.3,0.3))
image(t(tmp6[100:1,1:21,2]), col=c("white","grey"), xaxt='n', yaxt='n')
text(.4, .2, "15% Success Scenario", cex=2)
box("plot",col="black")
for (i in 1:21){
  abline(v=abseq[i],col=1,lty=3)
}

par(mar=c(2,3,0,0))
image(t(tmp6[100:1,1:21,3]), col=c("white","grey"), xaxt='n', yaxt='n')
text(.4, .2, "25% Success Scenario", cex=2)
title(ylab="Rank (estimated)",cex.lab=1.7, line=1)
box("plot",col="black")
arrows(-.04,0,-.04,1,.15,15,code=1,xpd=TRUE) #Vertical
for (i in 1:21){
  abline(v=abseq[i],col=1,lty=3)
}

par(mar=c(2,3,0,0.3))
image(t(tmp6[100:1,1:21,4]), col=c("white","grey"), xaxt='n', yaxt='n')
text(.4, .2, "35% Success Scenario", cex=2)
box("plot",col="black")
for (i in 1:21){
  abline(v=abseq[i],col=1,lty=3)
}

par(mar=c(4,3,0,0))
image(t(tmp6[100:1,1:21,5]), col=c("white","grey"), xaxt='n', yaxt='n')
text(.4, .2, "50% Success Scenario", cex=2)
title(xlab="N(reviewers) = 1 to 21", cex.lab=1.7, line=1.6)
title(ylab="Rank (estimated)", cex.lab=1.7, line=1)
box("plot",col="black")
arrows(-.04,0,-.04,1,.15,15,code=1,xpd=TRUE) #Vertical
arrows(0,-.05,1,-.05,.15,15,code=2,xpd=TRUE) #Horizontal
for (i in 1:21){
  abline(v=abseq[i],col=1,lty=3)
}

par(mar=c(4,3,0,0))
plot(0:2,0:2,type="n",axes=FALSE,ann=FALSE)
box("plot",col="white")
title(xlab="N(reviewers) = 1 to 21", cex.lab=1.7, line=1.6)
arrows(-0.05,-.18,2,-.18,.15,15,code=2,xpd=TRUE) #Horizontal

layout(matrix(c(1),1,1, byrow=TRUE))   #reset
#
#
########## FIGURE 1 END


########START FIGURE 2 a to e (3D histograms X 5)
#
#
success5 <- success[,1:21,1]
success15 <- success[,1:21,2]
success25 <- success[,1:21,3]
success35 <- success[,1:21,4]
success50 <- success[,1:21,5]

layout(matrix(c(1,2,3,4,5,0),3,2, byrow=TRUE))

par(mar=c(0,0,2,0))
hist3D(z=success5,expand=.5,alpha=.5,shade=.75,contour=TRUE,theta=130,phi=20,main="5% success scenario",
       cex.main=2,xlab="Rank (estimated)", ylab="  N reviewers (1 to 21)",zlab="P(success)  ",cex.lab=1.2)

par(mar=c(0,0,2,0))
hist3D(z=success15,expand=.5,alpha=.5,shade=.75,contour=TRUE,theta=130,phi=20,main="15% success scenario",
       cex.main=2,xlab="Rank (estimated)", ylab="  N reviewers (1 to 21)",zlab="P(success)  ",cex.lab=1.2)

par(mar=c(0,0,2,0))
hist3D(z=success25,expand=.5,alpha=.5,shade=.75,contour=TRUE,theta=130,phi=20,main="25% success scenario",
       cex.main=2,xlab="Rank (estimated)", ylab="  N reviewers (1 to 21)",zlab="P(success)  ",cex.lab=1.2)

par(mar=c(0,0,2,0))
hist3D(z=success35,expand=.5,alpha=.5,shade=.75,contour=TRUE,theta=130,phi=20,main="35% success scenario",
       cex.main=2,xlab="Rank (estimated)", ylab="  N reviewers (1 to 21)",zlab="P(success)  ",cex.lab=1.2)

par(mar=c(0.2,0,2,0))
hist3D(z=success50,expand=.5,alpha=.5,shade=.75,contour=TRUE,theta=130,phi=20,main="50% success scenario",
       cex.main=2,xlab="Rank (estimated)", ylab="  N reviewers (1 to 21)",zlab="P(success)  ",cex.lab=1.2)

layout(matrix(c(1),1,1, byrow=TRUE))    #reset to (1,1)


#NB: post R graphic production: export to 11x8.5: PDF, use GIMP for annotations, lines, cropping, 
#    reposition right side histograms, set 600ppi
#
########END FIGURE 2 (3D histograms X 5) 


########START FIGURE 3 'sagittal' slice_at N=5, all success rate scenarios
#
#
success_sliceN5 <- matrix(0,500,5) 
success_sliceN5[1:500,1] <- rep(100:1, 5)
success_sliceN5[1:500,2] <- rep(c(5,15,25,35,50), each = 100)
success_sliceN5[1:500,3] <- rep(c("05% Success Scenario","15% Success Scenario","25% Success Scenario",
                                  "35% Success Scenario","50% Success Scenario"), each = 100)
success_sliceN5[1:100,4:5] <- success[,4:5,1] /10000  #slice for N=5, 5% success scenario
success_sliceN5[101:200,4:5] <- success[,4:5,2]/10000 
success_sliceN5[201:300,4:5] <- success[,4:5,3]/10000 
success_sliceN5[301:400,4:5] <- success[,4:5,4]/10000 
success_sliceN5[401:500,4:5] <- success[,4:5,5]/10000 #slice for N=5, 50% success scenario
success_sliceN5 <- as.data.frame(success_sliceN5)
colnames(success_sliceN5) <- c("Proportion","SuccessRate","Scenario", "P_success_N4","P_success_N5")
success_sliceN5$Proportion   <- as.double(levels(success_sliceN5$Proportion))[success_sliceN5$Proportion] # <-- converting
success_sliceN5$SuccessRate  <- as.double(levels(success_sliceN5$SuccessRate))[success_sliceN5$SuccessRate] # <-- converting
success_sliceN5$P_success_N4 <- as.double(levels(success_sliceN5$P_success_N4))[success_sliceN5$P_success_N4] # <-- converting
success_sliceN5$P_success_N5 <- as.double(levels(success_sliceN5$P_success_N5))[success_sliceN5$P_success_N5] # <-- converting
levels(success_sliceN5$Scenario)[levels(success_sliceN5$Scenario)=="05% Success Scenario"] <- "05% Success Scenario" 
levels(success_sliceN5$Scenario)[levels(success_sliceN5$Scenario)=="15% Success Scenario"] <- "15% Success Scenario" 
levels(success_sliceN5$Scenario)[levels(success_sliceN5$Scenario)=="25% Success Scenario"] <- "25% Success Scenario" 
levels(success_sliceN5$Scenario)[levels(success_sliceN5$Scenario)=="35% Success Scenario"] <- "35% Success Scenario" 
levels(success_sliceN5$Scenario)[levels(success_sliceN5$Scenario)=="50% Success Scenario"] <- "50% Success Scenario" 

blueline.df <- matrix(0,10,2)
blueline.df[,1] <- c(75,100,60,100,45,95,30,90,15,85)
blueline.df[,2] <- rep(c("05% Success Scenario","15% Success Scenario","25% Success Scenario",
                         "35% Success Scenario","50% Success Scenario"), each = 2)
blueline.df <- as.data.frame(blueline.df)
colnames(blueline.df) <- c("x1","Scenario")
blueline.df$x1 <- as.double(levels(blueline.df$x1))[blueline.df$x1] # <-- converting

zone.df <- matrix(0,13,4)
zone.df[,1] <- c(40, 88,       30,68,    20,63,100,    15,47,97,     8,32,93)
zone.df[,2] <- c(.65, .65,   .65,.65,   .65,.65, .65,   .65,.65, .65,   .65,.65,.65)
zone.df[,3] <- c("C\n(75%)","B\n(25%)","C\n(60%)","B\n(40%)","C\n(45%)","B\n(50%)",
                 "A\n(5%)","C\n(30%)","B\n(60%)","A\n(10%)","C\n(15%)","B\n(70%)","A\n(15%)")
zone.df[,4] <- c(rep(c("05% Success Scenario","15% Success Scenario"), each = 2), 
                 rep(c("25% Success Scenario","35% Success Scenario","50% Success Scenario"), each = 3))
zone.df <- as.data.frame(zone.df)
colnames(zone.df) <- c("Proportion","P_success_N5","Zone","Scenario")
zone.df$Proportion <- as.double(levels(zone.df$Proportion))[zone.df$Proportion] # <-- converting
zone.df$P_success_N5 <- as.double(levels(zone.df$P_success_N5))[zone.df$P_success_N5] # <-- converting

ggplot(success_sliceN5,aes(x=Proportion, y=P_success_N5)) +
  geom_line(size=1.2) +
  geom_point(size=2.5,shape=21,fill="white") +
  geom_segment(aes(x=1, xend=100,y=.05,yend=.05),linetype="twodash",colour="olivedrab4",size=.7) + #,arrow=arrow()) +
  geom_segment(aes(x=1, xend=100,y=.95,yend=.95),linetype="twodash",colour="olivedrab4",size=.7) + #,arrow=arrow()) +
  geom_vline(aes(xintercept=x1),data=blueline.df,linetype="solid",colour="blue",size=.7) + #,arrow=arrow()) +
  geom_text(data=zone.df,aes(label=Zone),size=7,colour="#D55E00") + 
  scale_x_continuous(breaks=seq(0,100,20)) +
  scale_y_continuous(breaks=seq(0,1,.2)) +
  ylab("Probability of Success\n") +
  xlab("\nRank(estimated)") +
  theme(strip.text = element_text(size=20, colour="black"),   #30
        axis.title.x=element_text(face="bold", size=30, colour="black"), 
        axis.title.y=element_text(face="bold", size=30, colour="black"),
        axis.text.x = element_blank(),
        axis.text.y = element_blank(),
        text=element_text(size=25, colour="black")) +
  stat_smooth() +
  facet_wrap(~Scenario, ncol=1) 
#
#
#NB: post R graphic production: export to 11x8.5: PDF, use GIMP for annotations, arrows and to set 600ppi
#
########END FIGURE 3 slice_at 5, all scenarios
 

k.means <- matrix(0,20,5) #for Fig 4 (1st, 2d derivatives), data loaded up in calc below for Fig 3


##########START Fig 4a and 3b (kappa values and p.values + MC error bars)
#
#
#
k10000.matrix.data <- matrix(0,100,10) #for Fig 2 (kappa and p values + MC error)
c <- c(5,15,25,35,50)

#setting up data for facet graphs of kappa values, kappa significance and MC error bars
for(i in 1:5){
  a=(i*20)-19
  b=i*20
  k10000.matrix.data[a:b,1] <- 1:20 #Incremental N(reviewers) X 5 scenarios
  k10000.matrix.data[a:b,2] <- i #funding rate scenario
  k10000.matrix.data[a:b,3] <- colMeans(k10000[,1:20,i]) #column means, kappa value
  k10000.matrix.data[a:b,4] <- colSds(k10000[,1:20,i]) #column SDs, kappa value
  k10000.matrix.data[a:b,7] <- colMeans(k10000[,21:40,i]) #column means, kappa alpha
  k10000.matrix.data[a:b,8] <- colSds(k10000[,21:40,i]) #column SDs, kappa alpha

  k.means[,i] <- colMeans(k10000[,1:20,i]) #column means, kappa value
  
}

k10000.matrix.data[,5] <- k10000.matrix.data[,3] + k10000.matrix.data[,4]   #kappa means + STD of kappa values
k10000.matrix.data[,6] <- k10000.matrix.data[,3] - k10000.matrix.data[,4]   #kappa means - STD of kappa values
k10000.matrix.data[,9] <- k10000.matrix.data[,7] + k10000.matrix.data[,8]   #kappa alphas + STD of kappa alphas
k10000.matrix.data[,10] <- k10000.matrix.data[,7] - k10000.matrix.data[,8]  #kappa alphas - STD of kappa alphas


#dump data into dataframe for ggplot2
k10000.data.frame <- as.data.frame(k10000.matrix.data)
colnames(k10000.data.frame) <- c("Incremental_Nreviewers","Scenario","kappa","kappa.sd","kappa.high","kappa.low",
                                 "alpha","alpha.sd","alpha.high","alpha.low")

#base plots
k.values.graph <- ggplot(k10000.data.frame,aes(x=Incremental_Nreviewers, y=kappa)) + geom_point() + geom_line() + 
  geom_errorbar(aes(ymax=k10000.matrix.data[,5], ymin=k10000.matrix.data[,6])) +
  theme(axis.title.x=element_text(size=18)) + theme(axis.title.y=element_text(size=18)) + facet_grid(Scenario ~ .) 

jnk<-matrix(0,10,1)

k.alphas.graph <- ggplot(k10000.data.frame,aes(x=Incremental_Nreviewers, y=alpha)) + geom_point() + geom_line() +  
  geom_errorbar(aes(ymax=k10000.matrix.data[,9], ymin=k10000.matrix.data[,10])) +   
  theme(axis.title.x=element_text(size=18)) + theme(axis.title.y=element_text(size=18)) +
  facet_grid(Scenario ~ .)


#data frame with labels for each facet
f_labels <- data.frame(Scenario=c(1,2,3,4,5), label = c("5% Success Scenario", "15% Success Scenario",
                                                             "25% Success Scenario", "35% Success Scenario", 
                                                             "50% Success Scenario"))

#plots faceted by scenario START

g1 <- k.values.graph + geom_text(x=17, y=.5,aes(label=label), data=f_labels)
g2 <- k.alphas.graph + geom_text(x=17, y=.1,aes(label=label), data=f_labels)

#multiplot(g1, g2, cols=1) on line 485  #Fig 4 a & b   #run after Multiple plot code sequence below


#####MULTIPLOTS CODE sequence START (works with non-faceted GGPLOT2 graphs, otherwise use LAYOUT
## http://www.cookbook-r.com/Graphs/Multiple_graphs_on_one_page_(ggplot2)/
## Multiple plot function
multiplot <- function(..., plotlist=NULL, file, cols=1, layout=NULL) {
  require(grid)
  
  # Make a list from the ... arguments and plotlist
  plots <- c(list(...), plotlist)
  
  numPlots = length(plots)
  
  # If layout is NULL, then use 'cols' to determine layout
  if (is.null(layout)) {
    # Make the panel
    # ncol: Number of columns of plots
    # nrow: Number of rows needed, calculated from # of cols
    layout <- matrix(seq(1, cols * ceiling(numPlots/cols)),
                     ncol = cols, nrow = ceiling(numPlots/cols))
  }
  
  if (numPlots==1) {
    print(plots[[1]])
    
  } else {
    # Set up the page
    grid.newpage()
    pushViewport(viewport(layout = grid.layout(nrow(layout), ncol(layout))))
    
    # Make each plot, in the correct location
    for (i in 1:numPlots) {
      # Get the i,j matrix positions of the regions that contain this subplot
      matchidx <- as.data.frame(which(layout == i, arr.ind = TRUE))
      
      print(plots[[i]], vp = viewport(layout.pos.row = matchidx$row,
                                      layout.pos.col = matchidx$col))
    }
  }
}

#
#
####MULTIPLOT Code sequence END#

multiplot(g1, g2, cols=1)  #Fig 4 a & b
#
#
####################FIGURE 4 END


########START setup for FIGURE 5 calc and plots (S1 & S2)
#
#
k20x <- matrix(0,20,3)
k20y5 <- matrix(0,20,3)
k20y15 <- matrix(0,20,3)
k20y25 <- matrix(0,20,3)
k20y35 <- matrix(0,20,3)
k20y50 <- matrix(0,20,3)

k20x[,1] <- 1:20
k20x[,2] <- c((1:19)+.5,NA)
k20x[,3] <- c(2:19,NA,NA)


#kappa
k20y5[,1] <- k.means[,1]
k20y15[,1] <- k.means[,2]
k20y25[,1] <- k.means[,3]
k20y35[,1] <- k.means[,4]
k20y50[,1] <- k.means[,5]

#D1
k20y5[1:19,2] <- diff(k20y5[,1]) / diff(k20x[,1]); k20y5[20,1] <- NA
k20y15[1:19,2] <- diff(k20y15[,1]) / diff(k20x[,1]); k20y15[20,1] <- NA
k20y25[1:19,2] <- diff(k20y25[,1]) / diff(k20x[,1]); k20y25[20,1] <- NA
k20y35[1:19,2] <- diff(k20y35[,1]) / diff(k20x[,1]); k20y35[20,1] <- NA
k20y50[1:19,2] <- diff(k20y50[,1]) / diff(k20x[,1]); k20y50[20,1] <- NA

#D2
k20y5[1:18,3] <- diff(k20y5[1:19,2]) / diff(k20x[1:19,2]); k20y5[19:20,2] <- c(NA,NA)
k20y15[1:18,3] <- diff(k20y15[1:19,2]) / diff(k20x[1:19,2]); k20y15[19:20,2] <- c(NA,NA)
k20y25[1:18,3] <- diff(k20y25[1:19,2]) / diff(k20x[1:19,2]); k20y25[19:20,2] <- c(NA,NA)
k20y35[1:18,3] <- diff(k20y35[1:19,2]) / diff(k20x[1:19,2]); k20y35[19:20,2] <- c(NA,NA)
k20y50[1:18,3] <- diff(k20y50[1:19,2]) / diff(k20x[1:19,2]); k20y50[19:20,2] <- c(NA,NA)

k5 <- as.data.frame(k20y5); colnames(k5)=c("kappa", "D1", "D2")
k15 <- as.data.frame(k20y15); colnames(k15)=c("kappa", "D1", "D2")
k25 <- as.data.frame(k20y25); colnames(k25)=c("kappa", "D1", "D2")
k35 <- as.data.frame(k20y35); colnames(k35)=c("kappa", "D1", "D2")
k50 <- as.data.frame(k20y50); colnames(k50)=c("kappa", "D1", "D2")

kx <- as.data.frame(k20x); colnames(kx)=c("N","N.D1", "N.D2")


####Start Figure 5
#http://www.carlislerainey.com/2012/12/28/how-to-add-an-extra-vertical-axis-to-r-plots/

layout(matrix(c(1,2,3,4,5,6),3,2,byrow=TRUE))

#5%
par(mar = c(5,5,.6,5))
plot(kx$N, k5$kappa, type="b", lwd=1.5, xlim=c(1,20), ylim=c(.3,1), xlab = NA, ylab="kappa (estimated)",
     cex.lab=1.7)
abline(v=5,col=1,lty=3)
text(3, .93, pos=4,"5% Success Scenario", col="black", cex=1.7)
par(new = T)
plot(kx$N.D1, k5$D1, type="b", lwd=2, col="blue",axes = F, xlim=c(1,20), ylim=c(-.05,.15), xlab = NA, ylab = NA)
par(new = T)
plot(kx$N.D2, k5$D2, type="b", lwd=2, col="red",axes = F, xlim=c(1,20), ylim=c(-.05,.15), xlab = NA, ylab = NA)
axis(side = 4)
mtext(side = 4, line = 3, "Slope", cex=1.1)

#15%
par(mar = c(5,5,.6,5))
plot(kx$N, k15$kappa, type="b", lwd=1.5, xlim=c(1,20), ylim=c(.3,1), xlab = NA, ylab="kappa (estimated)",
     cex.lab=1.7)
abline(v=5,col=1,lty=3)
text(3, .93, pos=4,"15% Success Scenario", col="black", cex=1.7)
par(new = T)
plot(kx$N.D1, k15$D1, type="b", lwd=2, col="blue",axes = F, xlim=c(1,20), ylim=c(-.06,.15), xlab = NA, ylab = NA)
par(new = T)
plot(kx$N.D2, k15$D2, type="b", lwd=2, col="red",axes = F, xlim=c(1,20), ylim=c(-.06,.15), xlab = NA, ylab = NA)
axis(side = 4)
mtext(side = 4, line = 3, "Slope", cex=1.1)

#25%
par(mar = c(5,5,.2,5))
plot(kx$N, k25$kappa, type="b", lwd=1.5, xlim=c(1,20), ylim=c(.3,1), xlab = NA, ylab="kappa (estimated)",
     cex.lab=1.7)
abline(v=5,col=1,lty=3)
text(3, .93, pos=4,"25% Success Scenario", col="black", cex=1.7)
par(new = T)
plot(kx$N.D1, k25$D1, type="b", lwd=2, col="blue",axes = F, xlim=c(1,20), ylim=c(-.05,.15), xlab = NA, ylab = NA)
par(new = T)
plot(kx$N.D2, k25$D2, type="b", lwd=2, col="red",axes = F, xlim=c(1,20), ylim=c(-.05,.15), xlab = NA, ylab = NA)
axis(side = 4)
mtext(side = 4, line = 3, "Slope", cex=1.1)

#35%
par(mar = c(5,5,.2,5))
plot(kx$N, k35$kappa, type="b", lwd=1.5, xlim=c(1,20), ylim=c(.3,1), xlab = NA, ylab="kappa (estimated)",
     cex.lab=1.7)
abline(v=5,col=1,lty=3)
text(3, .93, pos=4,"35% Success Scenario", col="black", cex=1.7)
par(new = T)
plot(kx$N.D1, k35$D1, type="b", lwd=2, col="blue",axes = F, xlim=c(1,20), ylim=c(-.05,.15), xlab = NA, ylab = NA)
par(new = T)
plot(kx$N.D2, k35$D2, type="b", lwd=2, col="red",axes = F, xlim=c(1,20), ylim=c(-.05,.15), xlab = NA, ylab = NA)
axis(side = 4)
mtext(side = 4, line = 3, "Slope", cex=1.1)

#50%
par(mar = c(5,5,.2,5))
plot(kx$N, k50$kappa, type="b", lwd=1.5, xlim=c(1,20), ylim=c(.3,1), xlab="N(reviewers)", ylab="kappa (estimated)",
     cex.lab=1.7)
abline(v=5,col=1,lty=3)
text(3, .93, pos=4,"50% Success Scenario", col="black", cex=1.7)
par(new = T)
plot(kx$N.D1, k50$D1, type="b", lwd=2, col="blue",axes = F, xlim=c(1,20), ylim=c(-.05,.15), xlab = NA, ylab = NA)
par(new = T)
plot(kx$N.D2, k50$D2, type="b", lwd=2, col="red",axes = F, xlim=c(1,20), ylim=c(-.05,.15), xlab = NA, ylab = NA)
axis(side = 4)
mtext(side = 4, line = 3, "Slope", cex=1.1)

#6th box
par(mar=c(5,5,.2,5))
plot(0:2,0:2,type="n",axes=FALSE,ann=FALSE)
title(xlab="N(reviewers)", cex.lab=1.7)
text(.1, .9, pos=4,"kappa (estimated)", col="black", cex=1.3)
text(.1, .5, pos=4,"S1: First derivative", col="blue", cex=1.3)
text(.1, .1, pos=4,"S2: Second derivative", col="red", cex=1.3)
box("plot", col="white")

layout(matrix(c(1),1,1,byrow=TRUE))

#NB: saved in RStudio as PDF, converted to 600ppi flat TIFF in GIMP
#
#
#####################FIGURE 5 END HERE 
